# Supplementary material for: Amniotic Fluid Volume as a Contextual Marker of Latency and Perinatal Outcomes in Premature Prelabor Rupture of Membranes
Source: J Clin Med. 2026 Jun 30;15(13):5097. doi: 10.3390/jcm15135097 (PMC13363472; doi:10.3390/jcm15135097)
Supplement: Supplementary file 1 [file jcm-15-05097-s001.zip]

Archive with 1 entries (1 files):
- jcm-4363281-supplementary.pdf
